# Supplementary material for: Design and Evaluation of an Alternative Control for a Quad-Rotor Drone Using Hand-Gesture Recognition
Source: Sensors (Basel). 2023 Jun 9;23(12):5462. doi: 10.3390/s23125462 (PMC10304944; doi:10.3390/s23125462)
Supplement: Supplementary file 1 [file sensors-23-05462-s001.zip]

Archive with 1 entries (1 files):
- sensors-2371116-supplementary.mov
